# Supplementary material for: Metabolic Diversity of Xylariaceous Fungi Associated with Leaf Litter Decomposition
Source: J Fungi (Basel). 2022 Jul 1;8(7):701. doi: 10.3390/jof8070701 (PMC9324366; doi:10.3390/jof8070701)
Supplement: Supplementary file 1 [file jof-08-00701-s001.zip]

Archive with 1 entries (1 files):
- jof-1770231-supplementary.xlsx
