# Supplementary material for: Metabolic Diversity of Xylariaceous Fungi Associated with Leaf Litter Decomposition
Source: J Fungi (Basel). 2022 Jul 1;8(7):701. doi: 10.3390/jof8070701 (PMC9324366; doi:10.3390/jof8070701)
Supplement: Supplementary file 1 [file jof-08-00701-s001.zip › jof-1770231-supplementary.xlsx]

## Sheet: Table S1
Electronic Supplementary Material
Metabolic diversity of xylariaceous fungi associated with leaf litter decomposition
Kohei Tabuchi, Shunsuke Matsuoka, Dai Hirose, Motohiro Hasegawa, Takashi Osono
Table S1. Taxon, code, month and year and location of sampling, the optical density of 31 substrates with their chemical groups in Biolog EcoPlateTM, and Moran's Eigenvector Maps representing phylogenetic distance vectors (pMEM) of 43 xylariaceous isolates. Positive values adjusted with that of the negative control and averaged for three replicates are indicated.
Genus	Taxon	Isolate code	Sampling	Location	Accession	Average well color development	Richness of substrate utilization	Simpson's D	Equitability	Pyruvic Acid Methyl ester	Tween 40	Tween 80	α-Cyclodextrin	Glycogen	D-Cellobiose	α-D-Lactose	β-Methyl-D-Glucoside	D-Xylose	i-Erythritol	D-Mannitol	N-Acetyl-D-Glucosamine	D-Glucosaminic Acid	Glucose-1-Phosphate	D,L-α-Glycerol Phosphate	D-Galactonic Acid γ-Lactone	D-Galacturonic Acid	2-Hydroxy Benzoic Acid	4-Hydroxy Benzoic Acid	γ-Hydroxybutyric Acid	Itaconic Acid	α-Ketobutyric Acid	D-Malic Acid	L-Arginine	L-Asparagine	L-Phenylalanine	L-Serine	L-Threonine	Glycyl-L-Glutamic Acid	Phenylethyl-amine	Putrescine	pMEM vectors
					number	(AWCD)	(S)	(D)	(E)	Carboxylic acid	Polymer	Polymer	Polymer	Polymer	Carbohydrate	Carbohydrate	Carbohydrate	Carbohydrate	Carbohydrate	Carbohydrate	Carbohydrate	Carboxylic acid	Carbohydrate	Carbohydrate	Carbohydrate	Carboxylic acid	Carboxylic acid	Carboxylic acid	Carboxylic acid	Carboxylic acid	Carboxylic acid	Carboxylic acid	Amino acid	Amino acid	Amino acid	Amino acid	Amino acid	Amino acid	Amine	Amine	pMEM1	pMEM2	pMEM3	pMEM4	pMEM5	pMEM6	pMEM7	pMEM8	pMEM9
Nemania	Nemania diffusa	Az-BL72	July 10	Kochi	LC505086	0.00474229	25	7.23022	0.289209	0.0145333	0.00643333	0.0175	0.000477778	0.0124333	0	0.000322222	0.000977778	0.0387	0.00211111	0	0.000355556	0.00236667	0	0.000188889	0.00376667	0.00453333	0.00126667	0.000744444	0.0263556	0.00181111	0.00104444	0	0.00443333	0.00256667	0.000722222	0.00123333	0	0.000877779	0	0.00125556	-0.011193	-0.00832868	0.0166787	-0.0140515	0.00721345	-0.00383134	0.00017606	0.000223151	-2.41e-05
Nemania	Nemania diffusa	Az-BL191	July 10	Kochi	LC505100	0.151824	31	10.4787	0.338022	0.0507556	1.03287	0.5322	0.0235222	0.2563	0.213233	0.1846	0.0644889	0.0310333	0.07	0.0969667	0.438633	0.123133	0.134033	0.0317222	0.00221111	0.0359	0.0551889	0.0904667	0.4726	0.0631889	0.0498	0.0109556	0.0481667	0.0407333	0.0384889	0.0517667	0.0731889	0.0281111	0.0275111	0.334767	-0.0111925	-0.00832891	0.0166775	-0.0140498	0.00721257	-0.00382996	0.000176381	0.000222618	-2.45e-05
Nemania	Nemania diffusa	Az-NB161	July 10	Kochi	LC505110	0.0504763	29	5.35605	0.184691	0.0457	0.0251333	0.0358333	0.0863333	0.643233	0.0189333	0.0416333	0.00176667	0.0370667	0.0428	0.0135	0.0468333	0.0319667	0.0488667	0.0236	0	0.0787	0.0131	0.0111	0.0300333	0.0444333	0.0125	0.0758	0	0.0418667	0.0197667	0.0420667	0.00483333	0.0272333	0.00146667	0.0186667	-0.0111936	-0.00832845	0.0166799	-0.0140532	0.00721433	-0.00383271	0.000175739	0.000223684	-2.37e-05
Nemania	Nemania diffusa	Id-BL161	Aug 11	Shizuoka	LC505191	0.00690753	24	3.81864	0.15911	0.0968333	0.00706667	0.0088	0.00756667	0.00756667	0	0.001	0	0.0375	0.0007	0.000300001	0	0	0	0.000133334	0.00346667	0.0024	0.00343333	0	0.0019	0.000433334	0.0011	0.000433334	0.0307333	0.0002	0.000966666	0.000133334	0.0002	0	0.000366667	0.0009	-0.0111958	-0.00832753	0.0166847	-0.0140599	0.00721774	-0.00383813	0.000174516	0.000224347	-2.3e-05
Nemania	Nemania diffusa	Id-BL181	Aug 11	Shizuoka	LC505192	0.0055043	30	7.55765	0.251922	0.00943333	0.0328667	0.03	0.00443333	0.0096	0.00236667	0.0015	0.000600001	0.0393667	0.0005	0	0.00176667	0.000866667	0.00143333	0.0018	0.00273333	0.0056	0.003	9.99996e-05	0.00123333	0.0015	0.0046	0.00213333	0.00176667	0.0028	0.00116667	0.000466666	0.00116667	0.00126667	0.00163333	0.00293333	-0.0112049	-0.00832123	0.0167013	-0.0140807	0.00713249	-0.00377838	0.000190108	-0.00146993	-0.000454546
Nemania	Nemania diffusa	Id-BL191	Aug 11	Shizuoka	LC505193	0.0028828	11	3.18291	0.289356	0.0349667	0.00373333	0.005	0	0.00523333	0	0	0	0.0348333	0	0	0	0	0	0	0.00126667	0.0014	0.000766667	0	0	0	0	0	0.000366666	0.00156667	0.000233333	0	0	0	0	0	-0.011206	-0.00832077	0.0167037	-0.0140841	0.00713404	-0.00378096	0.00018951	-0.00147454	-0.000455526
Nemania	Nemania diffusa	Id-NB11	Aug 11	Shizuoka	LC505194	0.00385018	20	3.25889	0.162944	0.000511111	0.0011	0.00726667	0.00102222	0.00373333	0	0	8.88887e-05	0.0348333	0	0	0	0.000144445	0	0	0.000222222	0.00112222	0.000411111	0	0	0.000688889	0.000811112	0.000844444	0.00734444	0.00125556	0.000611111	0.000644445	0	0.0550111	0	0.00168889	-0.0111952	-0.00832776	0.0166835	-0.0140582	0.00721691	-0.00383679	0.00017481	0.000224506	-2.35e-05
Nemania	Nemania diffusa	Id-NB21	Aug 11	Shizuoka	LC505195	0.0589935	22	2.71972	0.123624	0.0401444	1.0042	0.0285667	0.00248889	0.4306	0.174144	0	0.0324778	0.0292667	0.00308889	0.0175444	0.00405556	0.00135555	0	0	0	0.0242667	0	0.00521111	0.00257778	0.00132222	0	0.00458889	0.0148444	0	0.00168889	0.00222222	0.00342222	0.000722222	0	0	-0.0111958	-0.00832753	0.0166847	-0.0140599	0.00721774	-0.00383813	0.000174516	0.000224347	-2.3e-05
Nemania	Nemania diffusa	Id-NB61	Aug 11	Shizuoka	LC505196	0.0683201	14	3.04634	0.217596	0	1.03763	0.322133	0.0432889	0.530633	0.0792556	0	0.0138222	0.0199	0	0.0204889	0.00937778	0	0.000611111	0	0	0.034	0	0	0	0	0.000511111	0	0.00375556	0.00251111	0	0	0	0	0	0	-0.0116998	-0.00811343	0.0177951	-0.0156241	0.00800217	-0.00508537	-0.000100358	0.000101654	0.000789964
Nemania	Nemania diffusa	Id-NB81	Aug 11	Shizuoka	LC505198	0.0207957	12	4.38902	0.365752	0.0716	0.192033	0.0861333	0	0.208367	0	0	0.00784444	0.0338	0	0.000422222	0	0	0	0.0160444	0	0.000188889	0	0.0126556	0	0	0.000455555	0.0151222	0	0	0	0	0	0	0	0	-0.0122254	-0.00789057	0.0189535	-0.0172565	0.00883881	-0.00640589	-0.000419548	0.00107257	-0.00134205
Nemania	Nemania diffusa	Ch-NB121	Aug 11	Chiba	LC505127	0.0469903	20	3.69513	0.184756	0.286	0.0269333	0.194667	0	0.667467	0.0558667	0.00393333	0.0393333	0.0273333	0.0016	0	0	0.0199667	0	0.0028	0	0.0189667	0	0	0	0	0.0203333	0.001	0.0254667	0.00736667	0	0.0112	0	0.0243333	0.0058	0.0163333	-0.0117053	-0.00811112	0.0178071	-0.015641	0.00801074	-0.00509893	-0.000103418	0.000100326	0.00081248
Nemania	Nemania diffusa	Ko-BL181	Aug 11	Wakayama	LC505252	0.0157161	29	3.52999	0.121724	0.120867	0.219533	0.0289	0.0452333	0.0077	6.6667e-05	0.000933333	0	0.038	0.000833335	0.000500001	0.00106667	0.00106667	0	0.000833333	0.00256667	0.00466667	0.00113333	9.99996e-05	0.0007	0.0026	0.0016	0.0015	0.000800001	0.0015	0.0006	0.00166667	0.000666666	0.000733334	0.000433334	0.0004	-0.0117058	-0.00811089	0.0178083	-0.0156427	0.00801159	-0.00510028	-0.000103724	0.000100186	0.000814647
Nemania	Nemania diffusa	My-NB51	Sept 09	Miyazaki	LC505273	0.350397	26	14.2849	0.54942	0.2729	1.2071	1.02443	0.0905111	0.994067	0.861333	0.139033	0.1829	0.7055	0.943367	0.565656	0.832267	0	0	0.0114111	0	0.00824444	0.0683222	0	0.919833	0.0558889	0.0410889	0.0698	0.4086	0.3687	0.4037	0.224133	0.0545333	0.0949222	0	0.314056	-0.00959488	-0.0088748	0.0129265	-0.00855172	-0.00973506	-0.00119065	0.00201756	0.000170862	-4.98e-05
Nemania	Nemania diffusa	Az-NB12	July 10	Kochi	LC505102	0.0120444	31	3.66341	0.118175	0.00198889	0.0791667	0.0157667	0.00543333	0.00946667	0.00246667	0.00246667	0.00111111	0.0405	0.00145556	0.00343333	0.0029	0.00133333	0.00127778	0.00303333	0.00188889	0.00213333	0.00173333	0.00136667	0.00213333	0.0019	0.00313333	0.00103333	0.002	0.00216667	0.0021	0.00326667	0.00203333	0.00113333	0.00132222	0.172233	-0.00959329	-0.00887553	0.0129231	-0.00854702	-0.00973357	-0.00118831	0.00201397	0.00017144	-4.92e-05
Nemania	Nemania diffusa	Az-NB72	July 10	Kochi	LC505104	0.226386	27	14.4725	0.536019	0.443433	0.6195	1.02163	0	0.717767	0.198567	0.1057	0.352367	0.282233	0.5393	0.4717	0.211067	0.00103333	0.00106666	0.0809	0.0110667	0	0	0.0298667	0.3612	0.0986333	0.0667	0.102933	0.353533	0.155933	0.1489	0.0969667	0.107567	0.210967	0	0.227433	-0.00959329	-0.00887553	0.0129231	-0.00854699	-0.0097332	-0.00118799	0.00201503	0.00017138	-4.93e-05
Nemania	Nemania diffusa	Az-NB101	July 10	Kochi	LC505106	0.326038	29	15.8376	0.546125	0.5866	1.15403	0.823233	0.0420556	0.661167	0.871333	0.0748222	0.704767	0.482833	0.1892	0.8258	0.759833	0.0602222	0.0429444	0.259167	0.0173	0	0.2131	0.0138222	0.212467	0.0708444	0.116933	0.179522	0.288133	0.525556	0.475067	0.133467	0	0.123522	0.0119111	0.187522	-0.00911406	-0.00909426	0.0118925	-0.00711639	-0.00905777	-0.000296875	0.00156235	0.000232431	8.14e-06
Nemania	Nemania diffusa	Ch-NB92	Aug 11	Chiba	LC505125	0.0208043	17	2.33586	0.137404	0.0252333	0.1289	0.00546667	0.398	0.0405667	0	0	6.66661e-05	0.0189333	0	0	0	0.00513333	0	0.0186333	0.000133333	0.0012	3.33335e-05	0	0	0	0.0004	0	0.0003	0.0009	0.000699999	0	0	0	0	0.000333334	-0.0100988	-0.00864517	0.0140105	-0.0100567	-0.0104658	-0.00213476	0.00263387	-0.000686647	0.000108407
Nemania	Nemania diffusa	Ch-NB101	Aug 11	Chiba	LC505126	0.0641932	27	3.09822	0.114749	0.0914667	0.9506	0.0403333	0.105933	0.586367	0.00542222	0.000111111	0.000711112	0.0166667	0.0108889	0.0162556	0	0.00251111	0.0156333	0.0251889	0.00217778	0.0115	0	0.00267778	0.0138111	0.00142222	0.000277777	0.000277777	0	0.000177778	0.000455555	0	0.0870444	0.000722221	0.000111111	0.00124444	-0.0141576	-0.00682214	0.0228014	-0.0223257	-0.0191959	-0.0122366	-0.00255453	-6.36e-05	3.7e-06
Nemania	Nemania diffusa	Ch-NB141	Aug 11	Chiba	LC505128	0.0241627	22	4.22582	0.192083	0.0208	0.0430333	0.140167	0.00346667	0.215067	0.00447778	0.000377778	0.00232222	0.0402333	0	0.000755557	0	0.00131111	0.000877778	0.00866667	0.250522	0.0087	0.000144445	0	0	0.00115556	0.000822223	0	0.00256667	0	0	0	0	0.000211111	0.00111111	0.00225556	-0.0131626	-0.00727031	0.0206488	-0.0193241	-0.0171807	-0.00986458	-0.00166409	0.000120082	7.23e-06
Nemania	Nemania diffusa	Id-BL62	Aug 11	Shizuoka	LC505183	0.041362	23	3.18954	0.138676	0.00792222	0.6049	0.1927	0.00134444	0.331133	0.0394889	0	0.000644444	0.0121333	0.00202222	0.0177111	0.00442222	0.0143111	0	0.00722222	0	0.00795556	0	0.0108556	0.000788889	0	0.0113889	0.00111111	0.00101111	0	0.00114444	0.00117778	0	0.00965555	0	0.00117778	-0.0121065	-0.0078447	0.0186634	-0.0169975	-0.000602481	0.0125475	0.00102277	0.000296308	-2.35e-05
Nemania	Nemania diffusa	Id-NB171	Aug 11	Shizuoka	LC505200	0.0314065	14	4.65061	0.332186	0	0.0041	0.0018	0	0	0	0.0189	0	0.0330667	0.0115333	0	0	0	0.0106333	0.0708	0.121033	0.2649	0	0	0	0	0	0.3195	0	0	0.00573333	0.100433	0.00773333	0	0.00343333	0	-0.0141093	-0.00695022	0.0230368	-0.0231714	-0.000648792	0.0130856	0.000419627	-0.00011974	9.5e-06
Nemania	Nemania diffusa	Ch-BL121	Aug 11	Chiba	LC505119	0.053172	17	1.82249	0.107205	0.000966666	1.20113	0.197033	0.0271667	0.0723667	0.00316667	0.00576667	0	0.0234333	0.00103333	0.0233333	0.0375333	0	0	0.0057	0	0.0130333	0	0	0	0	0	0	0.0067	0.0218	0	0.00343333	0	0.00473333	0	0	-0.0151542	-0.0064857	0.0253248	-0.0264105	-0.000681821	0.0136032	-0.000538524	-4.87e-05	4.82e-06
Nemania	Nemania diffusa	Id-BL51	Aug 11	Shizuoka	LC505182	0.012543	19	1.46511	0.0771112	0.00133333	0.0051	0.0109	0	0.00283333	0.000533334	0	0	0.0418667	0.000666667	0	0	0	0	0.000366667	0.000233334	0.000366667	0.00223333	0	0	0.000166667	0	0.0005	0.0001	0.318233	0	0.00283333	0.000233334	0	0.000133333	0.0002	-0.00705007	-0.00982581	0.0070995	-0.000165918	-0.0022297	0.00617202	-0.00522192	-1.46e-05	2.87e-06
Nemania	Nemania diffusa	Ya-BL-122	Aug 09	Kagoshima	LC505334	0.00589211	29	9.51548	0.32812	0.0031	0.0234667	0.00923333	0.00225556	0.0109	0.000655555	0.00148889	0.00155555	0.0380667	0.0162	0.0022	0.00132222	0.00168889	0.000922222	0	0.0084	0.00418889	0.0087	0.00346667	0.000577778	0.000744444	0.00102222	0	0.0279556	0.00576667	0.0032	0.00111111	0.00135555	0.00101111	0.000411111	0.00168889	-0.00678598	-0.00995534	0.00654518	0.000594181	-0.00214292	0.00647442	-0.00322114	-5.73e-05	5.4e-06
Nemania	Nemania diffusa	Ko-BL112	Aug 11	Wakayama	LC505248	0.109678	24	13.4025	0.558438	0	0.0504	0.466733	0.0436222	0.119667	0.114911	0.498344	0	0.0202333	0	0.0213556	0.351311	0.110711	0.204211	0.0734556	0	0.0725778	0	0.195289	0.0948778	0.236433	0.121878	0.0789889	0.0389556	0	0	0.139444	0.0789556	0.102311	0.0833222	0.0820222	-0.0131667	-0.0073504	0.0209307	-0.0201418	-0.000547596	0.0106125	-0.000432118	-9.45e-06	1.84e-06
Nemania	Nemania diffusa	Ch-NB71	Aug 11	Chiba	LC505124	0.0343115	21	1.52002	0.072382	0.00107778	0.8603	0.0315667	0.0271	0.019	0.0145222	0.00683333	0.00081111	0.0327667	0.00861111	0.0136556	0.00214444	0	0.00188889	0	0	0.0149889	0	0	0.00244444	0.000777778	0.00448889	0	0.0152333	0.00134444	0	0	0	0.00345556	0	0.000644445	-0.0179839	-0.00519925	0.0315117	-0.0352096	-0.000685888	0.0119315	0.000508035	2e-05	-7.7e-07
Xylaria	Xylaria sp.	Az-NB172	July 10	Kochi	LC505111	0.0386925	21	3.46526	0.165012	0.0175	0.616367	0.0608333	0.0469	0.0267	0	0	0.0316667	0.0294	0.00426667	0.1051	0	0.00143333	0	0.0605	0	0.0774	0	0.0699	0.00633333	0	0	0.00676667	0	0.0051	0.0274333	0	0.0002	0.000466667	0.00456667	0.000633335	-0.0603602	0.0480146	-0.0632254	0.00804998	0.00013418	0.000543484	0.000243018	3.5e-05	-2.32e-06
Xylaria	Xylaria sp.	Id-BL121	Aug 11	Shizuoka	LC505185	0.0213455	30	1.50002	0.0500006	0.0186333	0.0074	0.0084	0.00204445	0.538167	0.00108889	0.00101111	0.00204444	0.0411667	0	0.00127778	0.00101111	0.00184445	0.00278889	0.0011	0.0028	0.0042	0.00164444	0.000555556	0.00107778	0.00294445	0.00203333	0.0018	0.00181111	0.00257778	0.00132222	0.00125556	0.00102222	0.00366667	0.00145556	0.00356667	-0.0611434	0.0487464	-0.0636568	0.00753633	0.000108209	0.000306514	8.38e-05	-2.19e-05	5.36e-06
Xylaria	Xylaria sp.	Id-BL131	Aug 11	Shizuoka	LC505186	0.0915763	31	3.85678	0.124412	0.0165333	0.3623	1.01263	0.00816667	0.9413	0.00203333	0.00266667	0.000600001	0.0392333	0.000666667	0.00663333	0.000933334	0.00163333	0.0375667	0.1658	0.00253333	0.00776667	0.0016	0.0118333	0.00293333	0.00463333	0.0045	0.000833333	0.0105	0.0158333	0.00306667	0.0341	0.117967	0.00336667	0.000966667	0.0177333	-0.0611426	0.0487456	-0.0636564	0.0075369	0.000108239	0.000306775	8.39e-05	-2.17e-05	5.3e-06
Xylaria	Xylaria sp.	Id-BL142	Aug 11	Shizuoka	LC505189	0.00357993	30	6.61028	0.220343	0.00137778	0.0072	0.0081	0.00411111	0.00653333	0.00211111	0.000388889	0.000955555	0.0379667	0.000811112	8.88887e-05	0.000488889	0.00276667	0.00118889	0.000155555	0.00272222	0.0128	0.000822222	0.000122223	0.000922223	0.000688889	0.00136667	0.0026	0.00343333	0.00457778	0.000222222	0.000422223	0.00241111	0	0.00174444	0.00187778	-0.0611504	0.0487528	-0.0636607	0.00753183	0.000107983	0.000304432	8.23e-05	-2.25e-05	5.46e-06
Xylaria	Xylaria sp.	Ko-BL91	Aug 11	Wakayama	LC505244	0.176222	22	8.00773	0.363988	0	0.891833	1.31327	7.77779e-05	0.808467	0	0.0501444	0	0.0312333	0	0.0617111	0.395411	0.0238889	0.0687889	0.0887667	0	0.300367	0	0.2097	0	0.0154444	0.0481222	0.200889	0.3152	0.237867	0	0.1405	0.0969667	0.100022	0	0.0642222	-0.0620241	0.0495699	-0.0641504	0.00696321	7.94e-05	3.94e-05	-0.000139607	-0.000119076	-1.01e-05
Xylaria	Xylaria sp.	Ko-BL202	Aug 11	Wakayama	LC505254	0.0233355	29	2.15011	0.0741419	0.0109889	0.0787	0.00766667	0	0.4817	0.000188889	0.000422223	0.000488889	0.0403	0.000755555	0.00117778	0.000122222	0	0.000422223	0.0544333	0.00273333	0.00218889	0.000555556	0.00614445	0.000944446	0.000655556	0.000444445	0.000388889	0.000722223	0.00454444	0.00156667	0.000277779	0.0086	0.000455555	0.000377778	0.0154333	-0.0631363	0.0506098	-0.0647732	0.00623902	4.28e-05	-0.000299766	-0.000449536	0.000113726	-1.21e-06
Xylaria	Xylaria sp.	Ko-NB131	Aug 11	Wakayama	LC505257	0.04371	15	2.47898	0.165266	0.00245556	0.4437	0.0286	0.037	0.732867	0.000322223	0	0	0.0357333	0.000777779	0.00112222	0	0	0.00478889	0.0555111	0	0.0103333	0	0	0	0	0	0	0	0.00152222	0.000155556	0	0.000122222	0	0	0	-0.0603584	0.0480129	-0.0632245	0.00805111	0.000134236	0.000544008	0.000243452	3.51e-05	-2.32e-06
Xylaria	Xylaria cubensis	Ch-BL52	Aug 11	Chiba	LC505116	0.0661935	26	7.67372	0.295143	0.0274667	0.402533	0.380667	0.000755557	0.228333	0.309767	0.0117	0.2471	0.0157667	0.138433	0.00452222	0.0458333	0	0.00112222	0.0137667	0	0.0433667	0.0811889	0.0105111	0.00437778	0.00402222	0.00235556	0	0.00342222	0.0213111	0.0184111	0.0183778	0.0156	0.00128889	0	0	-0.0344594	0.0171782	0.0570447	0.0779832	0.000353484	0.00158875	0.000878508	0.00013301	-7.61e-06
Xylaria	Xylaria cubensis	Ch-BL201	Aug 11	Chiba	LC505122	0.0317183	22	5.12389	0.232904	0.0228333	0.326267	0.132633	0.0512333	0.0442333	0	0	0.00596667	0.0301	0.0807667	0.001	0	6.66657e-05	0.0004	0.00976667	0	0.00183333	0	0.0084	0.0004	0	0.0064	0.0057	0	0	0.0170333	0.0004	0.0059	0.00503333	0	0.2269	-0.0338552	0.0167151	0.0557543	0.0775531	0.000382572	0.00187516	0.00111644	0.000170805	-9.78e-06
Xylaria	Xylaria cubensis	Ch-BL152	Aug 11	Chiba	LC505121	0.0425645	23	4.40335	0.19145	0.0898333	0.531167	0.256033	0.0124667	0.0554667	0	0	0.00126667	0.1616	0.0768333	0.0597222	0.00452222	0.00142222	0.000177777	0.000544444	0.00342222	0.00487778	0	0	0.00677778	0.000311111	0.00888889	0	0.0167778	0.00302222	0.0029	0	0.00341111	0	0	0.0180556	-0.0407266	0.0219817	0.0704292	0.0824442	5.18e-05	-0.00138201	-0.00158987	-0.000259891	1.49e-05
Nodulisporium	Nodulisporium sp.	Tu-BL52	Sept 09	Nagasaki	LC505317	0.425329	29	18.8103	0.648633	0.618667	0.977967	1.18183	0	0.793367	0.766067	0.2901	0.6946	0.656667	0.776067	1.0723	0.657067	0	0.0227667	0.3377	0.0267	0.0093	0.0414333	0.0338667	0.6056	0.141133	0.2087	0.242767	0.789433	0.338533	0.383533	0.368767	0.2487	0.338067	0.0123333	0.551167	0.155989	0.0322931	-0.0175925	0.00856127	0.000144061	0.000760381	0.000410615	2.5e-05	-9.81e-07
Nodulisporium	Nodulisporium sp.	Az-BL111	July 10	Kochi	LC505092	0.164702	28	8.91147	0.318267	0.0318667	0.986433	0.890333	0.127233	0.5165	0.276067	0.106567	0.657933	0.00996667	0.230767	0.180333	0.2735	0.000966667	0	0.00156667	0	0.1463	0.000366665	0.400767	0.0339333	0.025	0.0233333	0.0105	0.0025	0.0025	0.000166667	0.0158333	0.0202667	0.0800667	0	0.0542	0.15879	0.0339452	-0.0169873	0.00737928	6.61e-05	0.000208522	0.000586263	-7.64e-06	2.88e-07
Nodulisporium	Nodulisporium sp.	Ot-NB192	July 10	Shiga	LC505281	0.303683	31	14.6466	0.47247	0.449333	1.17723	0.7649	0.0727667	0.3889	0.4813	0.269433	0.321567	0.307233	0.243167	1.0469	0.962033	0.0554333	0.0416333	0.596733	0.00936667	0.0289333	0.0505667	0.0575333	0.657233	0.113767	0.0238	0.0161333	0.365267	0.2421	0.0232	0.250633	0.174133	0.00683334	0.0174333	0.198667	0.160986	0.0352507	-0.0164951	0.00642722	-5.92e-07	-0.000269765	-0.0020616	-1.45e-06	8.88e-08
Nodulisporium	Nodulisporium sp.	Id-NB71	Aug 11	Shizuoka	LC505197	0.0413699	20	3.67406	0.183703	0	0.0238889	0	0.000444444	0	0	0.0089	0.00257778	0.000744444	0.00607778	0	0	0	0.0121222	0	0.00281111	0.0133778	0.00234444	0.0173667	0.0436889	0.119544	0.0206333	0.00305555	0.00701111	0	0.598333	0	0.1505	0.219322	0.0297222	0	0.158806	0.0339546	-0.0169839	0.00737258	6.57e-05	0.000205362	0.000588319	-7.43e-06	2.83e-07
Nodulisporium	Nodulisporium sp.	Ko-BL111	Aug 11	Wakayama	LC505247	0.0881993	25	9.4391	0.377564	0.121633	0.5478	0.328233	0.0311556	0.4732	0.145489	0.100556	0.1142	0.00624444	0.0788667	0.144567	0.1345	0.0127333	0.0493	0.0702	0	0.192733	0	0.0290889	0.0910667	0.00137778	0.00107778	0.00411111	0.0195778	0.00297778	0	0.00831111	0	0	0	0.0251778	0.15883	0.0339687	-0.0169787	0.00736253	6.5e-05	0.000200618	0.00059134	-7.15e-06	2.77e-07
Astrocystics	Astrocystics sp.	Az-BL171	July 10	Kochi	LC505097	0.0111151	22	2.49386	0.113357	0.000633334	0.0143	0.2137	0.0147	0.0082	0.0045	0.00303333	0	0.0278	0.0061	0.00553333	0.0038	0.00113333	0.00656667	0.00426667	0.000633335	0.00116667	0.00233333	0	0	3.33335e-05	0	0.0221667	0	0.00126667	0	0.000866667	0	0.00183333	0	0	0.0286627	-0.064055	-0.0184145	0.0224479	0.000182446	0.000218606	2.29e-05	1.47e-07	-6.55e-10
Hypoxylon	Hypoxylon vinosopulvinatum	Ko-BL201	Aug 11	Wakayama	LC505253	0.105962	27	9.77554	0.362057	0.0736667	0.2574	0.491267	0.0117	0.422333	0.1216	0.0277333	0.232267	0.4022	0.5041	0.3192	0.0768	0.0134667	0.00996667	0	0	0.0393667	0	0.0336	0.0394	0.0031	0.0137333	0.0247667	0.00483333	0.114933	0.0073	0.0125667	0.00823333	0.0038	0	0.0155	0.0148782	-0.292778	-0.0805249	0.0331928	0.000193086	0.000779447	4.44e-05	5.1e-07	-1.6e-08
Number of positive isolates										38	43	42	35	41	31	31	33	43	34	34	29	29	28	35	25	41	25	28	30	32	35	32	35	35	32	32	29	32	22	33
% total number of isolates tested										88.3721	100	97.6744	81.3953	95.3488	72.093	72.093	76.7442	100	79.0698	79.0698	67.4419	67.4419	65.1163	81.3953	58.1395	95.3488	58.1395	65.1163	69.7674	74.4186	81.3953	74.4186	81.3953	81.3953	74.4186	74.4186	67.4419	74.4186	51.1628	76.7442
